# Supplementary material for: Unraveling an Unusual Phenocopy of Hypertrophic Cardiomyopathy: MELAS Syndrome
Source: Diagnostics (Basel). 2021 Feb 12;11(2):295. doi: 10.3390/diagnostics11020295 (PMC7917926; doi:10.3390/diagnostics11020295)
Supplement: Supplementary file 1 [file diagnostics-11-00295-s001.zip]

Archive with 1 entries (1 files):
- diagnostics-1096582-supplementary.mp4
